# Supplementary material for: Association of the Heart Rate Variability Response to Active Standing with the Severity of Calcific Aortic Valve Disease: Novel Insights of a Neurocardiovascular Pathology
Source: J Clin Med. 2022 Aug 16;11(16):4771. doi: 10.3390/jcm11164771 (PMC9409634; doi:10.3390/jcm11164771)
Supplement: Supplementary file 1 [file jcm-11-04771-s001.zip]

Archive with 1 entries (1 files):
- jcm-1810099-supplementary.pdf
